# Supplementary material for: Highly Efficient Separation of Ethanol Amines and Cyanides via Ionic Magnetic Mesoporous Nanomaterials
Source: Int J Mol Sci. 2024 Jun 12;25(12):6470. doi: 10.3390/ijms25126470 (PMC11203903; doi:10.3390/ijms25126470)
Supplement: Supplementary file 1 [file ijms-25-06470-s001.zip]

Archive with 1 entries (1 files):
- ijms-2999326-supplementary.pdf
